# Supplementary material for: Effects of urbanization on host-pathogen interactions, using Yersinia in house sparrows as a model
Source: PLoS One. 2017 Dec 27;12(12):e0189509. doi: 10.1371/journal.pone.0189509 (PMC5744950; doi:10.1371/journal.pone.0189509)
Supplement: S1 Protocol — (XLSX) [file pone.0189509.s002.xlsx]

## Sheet: S2 (g)lmer-code
(g)lmer codes in R
In order to test whether Yersinia spp. prevalence was related to the indicated variables, we applied GLMM with a binomial error distribution.	glmer(Yersinia-presence-or-absence ~ LandscapeScaleUrbanizationCategory + HomeRangePercentageContinuous + LandscapeScaleUrbanizationCategory:HomeRangePercentageContinuous + AverageTemperature + Sex + SMI + GranivoreIndex + Longitude + Latitude + (1|Period), data=dataset, family="binomial")
To test whether host SMI was affected by indicated variables, we applied a LMM using a Gaussian error distribution.	lmer(SMI ~ LandscapeScaleUrbanizationCategory + HomeRangePercentageContinuous + LandscapeScaleUrbanizationCategory:HomeRangePercentageContinuous + AverageTemperature + Sex + GranivoreIndex + Time + Yersiniaenterocolitica + Yersiniapseudotuberculosis + Yersiniaspecies + Longitude + Latitude + (1|Period), data=dataset, REML=FALSE)
