# Supplementary material for: Effects of urbanization on host-pathogen interactions, using Yersinia in house sparrows as a model
Source: PLoS One. 2017 Dec 27;12(12):e0189509. doi: 10.1371/journal.pone.0189509 (PMC5744950; doi:10.1371/journal.pone.0189509)
Supplement: S1 Dataset — (CSV) [file pone.0189509.s003.csv]

OBJECTID	Ring	SampleID	Sex	Period	Date	Region	Plot	Longitude	Latitude	LandscapeScaleUrbanizationCategory	HomeRangePercentageContinuous	Yersinia_species	Yersinia_enterocolitica	Yersiniapseudotuberculosis	GranivoreIndex	AverageTemperature
2	54V81501	A1	M	1	9/11/2013	GENT	Oudenaarde	3.593535	50.868613	Suburban	10.02530655	0	0	0	14.236	13.55
3	54V81502	L1	F	1	9/11/2013	GENT	Oudenaarde	3.593535	50.868613	Suburban	10.02530655	1	0	0	14.236	13.55
4	54V81503	P2	M	1	9/11/2013	GENT	Oudenaarde	3.593535	50.868613	Suburban	10.02530655	0	0	0	14.236	13.55
5	54V81504	A2	M	1	9/11/2013	GENT	Oudenaarde	3.593535	50.868613	Suburban	10.02530655	0	0	0	14.236	13.55
6	54V81505	L2	M	1	9/11/2013	GENT	Oudenaarde	3.593535	50.868613	Suburban	10.02530655	1	0	0	14.236	13.55
1	54V81600	P1	M	1	9/11/2013	GENT	Oudenaarde	3.593535	50.868613	Suburban	10.02530655	0	0	0	14.236	13.55
12	54V81507	P4	M	1	9/12/2013	GENT	Oudenaarde	3.609749	50.860936	Urban	14.63408217	0	0	0	13.1345	13.85
13	54V81508	A3	F	1	9/12/2013	GENT	Oudenaarde	3.609749	50.860936	Urban	14.63408217	0	0	0	13.1345	13.85
378	54V81515	P7	M	1	9/19/2013	LEUVEN	Houwaart	4.86241	50.934496	Rural	17.12040988	0	0	0	13.1586	11.3
379	54V81525	A9	M	1	9/19/2013	LEUVEN	Houwaart	4.86241	50.934496	Rural	17.12040988	0	0	0	13.1586	11.3
370	54V81536	P15	F	1	9/20/2013	LEUVEN	Houwaart	4.83591	50.92298	Rural	10.11200407	0	0	0	13.5141	12
371	54V81540	A14	F	1	9/20/2013	LEUVEN	Houwaart	4.83591	50.92298	Rural	10.11200407	0	0	0	13.5141	12
372	54V81541	A15	F	1	9/20/2013	LEUVEN	Houwaart	4.83591	50.92298	Rural	10.11200407	0	0	0	13.5141	12
373	54V81542	54V81542	M	1	9/20/2013	LEUVEN	Houwaart	4.83591	50.92298	Rural	10.11200407	1	0	0	13.5141	12
168	54V81553	A17	F	1	9/23/2013	ANTWERPEN	Ruisbroek	4.329907	51.086121	Suburban	19.97596266	0	0	0	11.5142	18
250	54V81549	P19	M	1	9/25/2013	LEUVEN	Overijse	4.524511	50.783	Suburban	3.715046553	0	0	0	7.69435	14
251	54V81558	L8	F	1	9/25/2013	LEUVEN	Overijse	4.524511	50.783	Suburban	3.715046553	0	0	0	7.69435	14
304	54V81564	P21	M	1	9/27/2013	LEUVEN	Leuven	4.70604	50.872827	Urban	33.75347148	0	1	0	8.38649	13
305	54V81565	A23	M	1	9/27/2013	LEUVEN	Leuven	4.70604	50.872827	Urban	33.75347148	0	1	0	8.38649	13
262	54V81566	L11	M	1	9/30/2013	LEUVEN	Leuven	4.689437	50.890387	Urban	14.01992573	0	0	0	7.94152	11.8
263	54V81570	L12	M	1	9/30/2013	LEUVEN	Leuven	4.689437	50.890387	Urban	14.01992573	0	1	0	7.94152	11.8
264	54V81571	A25	M	1	9/30/2013	LEUVEN	Leuven	4.689437	50.890387	Urban	14.01992573	0	0	0	7.94152	11.8
39	54V81574	A26	F	1	10/01/2013	GENT	Melsen	3.718976	50.933968	Rural	7.195517843	0	0	0	13.275	12.8
40	54V81575	L13	M	1	10/01/2013	GENT	Melsen	3.718976	50.933968	Rural	7.195517843	0	0	0	13.275	12.8
41	54V81577	A27	M	1	10/01/2013	GENT	Melsen	3.718976	50.933968	Rural	7.195517843	1	0	0	13.275	12.8
42	54V81578	L14	F	1	10/01/2013	GENT	Melsen	3.718976	50.933968	Rural	7.195517843	0	0	0	13.275	12.8
327	54V81581	L15	M	1	10/03/2013	ANTWERPEN	Herenthout	4.71637	51.11956	Rural	1.717512094	1	0	0	18.8941	13.3
328	54V81582	P28	F	1	10/03/2013	ANTWERPEN	Herenthout	4.71637	51.11956	Rural	1.717512094	0	0	0	18.8941	13.3
329	54V81583	A29	F	1	10/03/2013	ANTWERPEN	Herenthout	4.71637	51.11956	Rural	1.717512094	0	0	0	18.8941	13.3
330	54V81584	L16	M	1	10/03/2013	ANTWERPEN	Herenthout	4.71637	51.11956	Rural	1.717512094	1	0	0	18.8941	13.3
332	54V81585	P29	M	1	10/03/2013	ANTWERPEN	Herenthout	4.71637	51.11956	Rural	1.717512094	1	0	0	18.8941	13.3
340	54V81586	A30	M	1	10/07/2013	ANTWERPEN	Herenthout	4.732248	51.132441	Rural	27.82051068	0	0	0	17.0001	13.1
341	54V81587	L17	M	1	10/07/2013	ANTWERPEN	Herenthout	4.732248	51.132441	Rural	27.82051068	0	0	0	17.0001	13.1
342	54V81588	P30	M	1	10/07/2013	ANTWERPEN	Herenthout	4.732248	51.132441	Rural	27.82051068	0	0	1	17.0001	13.1
343	54V81589	A31	M	1	10/07/2013	ANTWERPEN	Herenthout	4.732248	51.132441	Rural	27.82051068	0	0	0	17.0001	13.1
344	54V81590	L18	F	1	10/07/2013	ANTWERPEN	Herenthout	4.732248	51.132441	Rural	27.82051068	0	0	0	17.0001	13.1
345	54V81591	P31	M	1	10/07/2013	ANTWERPEN	Herenthout	4.732248	51.132441	Rural	27.82051068	0	0	0	17.0001	13.1
346	54V81592	A32	M	1	10/07/2013	ANTWERPEN	Herenthout	4.732248	51.132441	Rural	27.82051068	0	0	0	17.0001	13.1
45	52V45089	P32	M	1	10/08/2013	GENT	Gent	3.720391	51.056024	Urban	41.39152886	0	0	0	13.1054	12.8
46	54V81593	L19	M	1	10/08/2013	GENT	Gent	3.720391	51.056024	Urban	41.39152886	0	0	0	13.1054	12.8
47	54V81594	A33	M	1	10/08/2013	GENT	Gent	3.720391	51.056024	Urban	41.39152886	0	0	0	13.1054	12.8
48	54V81595	L20	F	1	10/08/2013	GENT	Gent	3.720391	51.056024	Urban	41.39152886	0	0	0	13.1054	12.8
49	54V81596	P33	M	1	10/08/2013	GENT	Gent	3.720391	51.056024	Urban	41.39152886	0	0	0	13.1054	12.8
50	54V81597	A34	F	1	10/08/2013	GENT	Gent	3.720391	51.056024	Urban	41.39152886	0	0	0	13.1054	12.8
51	54V81598	L21	M	1	10/08/2013	GENT	Gent	3.720391	51.056024	Urban	41.39152886	0	0	0	13.1054	12.8
19	47V0403	L22	M	1	10/16/2013	GENT	Gent	3.694134	51.052083	Urban	23.57393638	0	0	0	17.4521	9.1
20	47V0404	P34	F	1	10/16/2013	GENT	Gent	3.694134	51.052083	Urban	23.57393638	0	0	0	17.4521	9.1
21	47V0406	L23	M	1	10/16/2013	GENT	Gent	3.694134	51.052083	Urban	23.57393638	1	0	0	17.4521	9.1
22	47V0408	A37	M	1	10/16/2013	GENT	Gent	3.694134	51.052083	Urban	23.57393638	1	0	0	17.4521	9.1
23	54V81599	A35	F	1	10/16/2013	GENT	Gent	3.694134	51.052083	Urban	23.57393638	1	0	0	17.4521	9.1
333	47V0409	P36	M	1	10/18/2013	LEUVEN	Wezemaal	4.729571	50.962186	Rural	3.2861372	0	0	0	13.3523	14.8
334	47V0410	A38	F	1	10/18/2013	LEUVEN	Wezemaal	4.729571	50.962186	Rural	3.2861372	1	0	0	13.3523	14.8
335	47V0412	P37	F	1	10/18/2013	LEUVEN	Wezemaal	4.729571	50.962186	Rural	3.2861372	1	0	0	13.3523	14.8
353	47V0413	L24	F	1	10/22/2013	LEUVEN	Wezemaal	4.753309	50.94787	Suburban	30.82506074	1	0	0	11.3815	18.7
354	47V0414	A39	F	1	10/22/2013	LEUVEN	Wezemaal	4.753309	50.94787	Suburban	30.82506074	0	0	0	11.3815	18.7
355	47V0415	L25	M	1	10/22/2013	LEUVEN	Wezemaal	4.753309	50.94787	Suburban	30.82506074	1	0	0	11.3815	18.7
356	47V0416	A40	F	1	10/22/2013	LEUVEN	Wezemaal	4.753309	50.94787	Suburban	30.82506074	0	0	0	11.3815	18.7
226	47V0417	P38	F	1	10/24/2013	ANTWERPEN	Mechelen	4.498381	51.020235	Urban	6.277220572	1	0	0	9.3227	12.3
228	47V0418	L26	M	1	10/24/2013	ANTWERPEN	Mechelen	4.498381	51.020235	Urban	6.277220572	0	0	0	9.3227	12.3
229	47V0420	A41	M	1	10/24/2013	ANTWERPEN	Mechelen	4.498381	51.020235	Urban	6.277220572	0	0	0	9.3227	12.3
230	47V0421	P39	M	1	10/24/2013	ANTWERPEN	Mechelen	4.498381	51.020235	Urban	6.277220572	0	0	0	9.3227	12.3
231	47V0422	L27	M	1	10/24/2013	ANTWERPEN	Mechelen	4.498381	51.020235	Urban	6.277220572	0	0	0	9.3227	12.3
232	47V0423	P40	F	1	10/24/2013	ANTWERPEN	Mechelen	4.498381	51.020235	Urban	6.277220572	0	0	0	9.3227	12.3
233	47V0424	A42	M	1	10/24/2013	ANTWERPEN	Mechelen	4.498381	51.020235	Urban	6.277220572	0	0	0	9.3227	12.3
199	47V0426	P41	M	1	10/30/2013	ANTWERPEN	Mechelen	4.468846	51.016254	Urban	27.35868967	1	0	0	9.81656	9.7
201	47V0427	L28	M	1	10/30/2013	ANTWERPEN	Mechelen	4.468846	51.016254	Urban	27.35868967	1	0	0	9.81656	9.7
203	47V0428	A43	F	1	10/30/2013	ANTWERPEN	Mechelen	4.468846	51.016254	Urban	27.35868967	1	1	0	9.81656	9.7
205	47V0430	P42	M	1	10/30/2013	ANTWERPEN	Mechelen	4.468846	51.016254	Urban	27.35868967	0	0	0	9.81656	9.7
206	47V0431	L29	M	1	10/30/2013	ANTWERPEN	Mechelen	4.468846	51.016254	Urban	27.35868967	1	0	0	9.81656	9.7
207	47V0432	A44	F	1	10/30/2013	ANTWERPEN	Mechelen	4.468846	51.016254	Urban	27.35868967	1	0	0	9.81656	9.7
210	47V0433	P43	M	1	10/30/2013	ANTWERPEN	Mechelen	4.468846	51.016254	Urban	27.35868967	0	0	0	9.81656	9.7
239	47V0434	A45	F	1	11/08/2013	ANTWERPEN	Lint	4.5158	51.135978	Rural	16.91330322	1	0	0	10.3153	8.6
240	47V0435	P44	M	1	11/08/2013	ANTWERPEN	Lint	4.5158	51.135978	Rural	16.91330322	0	0	0	10.3153	8.6
241	47V0436	A46	M	1	11/08/2013	ANTWERPEN	Lint	4.5158	51.135978	Rural	16.91330322	0	0	0	10.3153	8.6
242	47V0437	P45	M	1	11/08/2013	ANTWERPEN	Lint	4.5158	51.135978	Rural	16.91330322	0	0	0	10.3153	8.6
243	47V0438	A47	M	1	11/08/2013	ANTWERPEN	Lint	4.5158	51.135978	Rural	16.91330322	1	0	0	10.3153	8.6
137	47V0439	L30	M	1	11/12/2013	GENT	Kalken	3.931397	51.017538	Rural	10.66537943	1	1	0	9	5.4
139	47V0440	P46	F	1	11/12/2013	GENT	Kalken	3.931397	51.017538	Rural	10.66537943	1	0	0	9	5.4
140	47V0441	A48	M	1	11/12/2013	GENT	Kalken	3.931397	51.017538	Rural	10.66537943	1	0	0	9	5.4
141	47V0442	L31	M	1	11/12/2013	GENT	Kalken	3.931397	51.017538	Rural	10.66537943	0	1	0	9	5.4
142	47V0443	N1	M	1	11/12/2013	GENT	Kalken	3.931397	51.017538	Rural	10.66537943	1	1	0	9	5.4
144	47V0444	N2	F	1	11/12/2013	GENT	Kalken	3.931397	51.017538	Rural	10.66537943	0	1	0	9	5.4
217	47V0445	P47	F	1	11/13/2013	ANTWERPEN	Lint	4.496199	51.126115	Urban	31.61713759	1	0	0	13.7773	6.5
218	47V0446	A49	M	1	11/13/2013	ANTWERPEN	Lint	4.496199	51.126115	Urban	31.61713759	0	0	0	13.7773	6.5
126	47V0447	A50	F	1	11/18/2013	GENT	Kalken	3.922065	51.03639	Rural	20.87506486	1	0	0	9.84194	4.9
127	47V0448	P48	M	1	11/18/2013	GENT	Kalken	3.922065	51.03639	Rural	20.87506486	0	1	0	9.84194	4.9
128	47V0449	A51	M	1	11/18/2013	GENT	Kalken	3.922065	51.03639	Rural	20.87506486	0	0	0	9.84194	4.9
129	47V0450	P49	F	1	11/18/2013	GENT	Kalken	3.922065	51.03639	Rural	20.87506486	0	0	0	9.84194	4.9
130	47V0451	A52	M	1	11/18/2013	GENT	Kalken	3.922065	51.03639	Rural	20.87506486	1	1	0	9.84194	4.9
71	47V0452	L32	F	1	11/20/2013	GENT	Hillegem	3.853673	50.877882	Rural	5.965271692	1	1	0	10.8521	3.8
73	47V0453	N3	M	1	11/20/2013	GENT	Hillegem	3.853673	50.877882	Rural	5.965271692	1	0	0	10.8521	3.8
75	47V0454	P50	M	1	11/20/2013	GENT	Hillegem	3.853673	50.877882	Rural	5.965271692	1	1	0	10.8521	3.8
78	47V0455	A53	M	1	11/20/2013	GENT	Hillegem	3.853673	50.877882	Rural	5.965271692	1	1	0	10.8521	3.8
80	47V0456	N4	M	1	11/20/2013	GENT	Hillegem	3.853673	50.877882	Rural	5.965271692	1	1	0	10.8521	3.8
82	47V0457	L33	F	1	11/20/2013	GENT	Hillegem	3.853673	50.877882	Rural	5.965271692	0	1	0	10.8521	3.8
91	47V0458	N5	M	1	11/25/2013	GENT	Hillegem	3.860109	50.8971	Rural	22.15717614	1	1	0	7.79555	5.95
94	47V0459	N6	M	1	11/25/2013	GENT	Hillegem	3.860109	50.8971	Rural	22.15717614	1	0	0	7.79555	5.95
31	52V45901	A54	F	1	11/25/2013	GENT	Melsen	3.703454	50.95681	Rural	13.98362076	0	0	0	15.7457	5.8
32	52V45902	L34	F	1	11/25/2013	GENT	Melsen	3.703454	50.95681	Rural	13.98362076	0	0	0	15.7457	5.8
33	52V45903	A55	F	1	11/25/2013	GENT	Melsen	3.703454	50.95681	Rural	13.98362076	0	0	0	15.7457	5.8
34	52V45905	L35	F	1	11/25/2013	GENT	Melsen	3.703454	50.95681	Rural	13.98362076	0	0	0	15.7457	5.8
35	52V45907	A56	F	1	11/25/2013	GENT	Melsen	3.703454	50.95681	Rural	13.98362076	0	0	0	15.7457	5.8
36	52V45908	L36	F	1	11/25/2013	GENT	Melsen	3.703454	50.95681	Rural	13.98362076	0	0	0	15.7457	5.8
37	52V45909	A57	M	1	11/25/2013	GENT	Melsen	3.703454	50.95681	Rural	13.98362076	0	0	0	15.7457	5.8
38	52V45911	L37	F	1	11/25/2013	GENT	Melsen	3.703454	50.95681	Rural	13.98362076	0	0	0	15.7457	5.8
313	52V45913	A58	F	1	11/26/2013	ANTWERPEN	Pulderbos	4.708955	51.232311	Rural	5.108199604	0	0	0	15.4902	6
314	52V45914	L38	M	1	11/26/2013	ANTWERPEN	Pulderbos	4.708955	51.232311	Rural	5.108199604	1	0	0	15.4902	6
315	52V45915	A59	F	1	11/26/2013	ANTWERPEN	Pulderbos	4.708955	51.232311	Rural	5.108199604	0	0	0	15.4902	6
316	52V45916	N7	M	1	11/26/2013	ANTWERPEN	Pulderbos	4.708955	51.232311	Rural	5.108199604	0	0	0	15.4902	6
317	52V45917	P51	F	1	11/26/2013	ANTWERPEN	Pulderbos	4.708955	51.232311	Rural	5.108199604	0	0	0	15.4902	6
318	52V45918	N8	M	1	11/26/2013	ANTWERPEN	Pulderbos	4.708955	51.232311	Rural	5.108199604	0	0	0	15.4902	6
276	47V0460	N9	M	1	11/27/2013	ANTWERPEN	Pulderbos	4.69979	51.222888	Rural	7.037251574	0	1	0	15.4563	4
277	47V0461	N10	F	1	11/27/2013	ANTWERPEN	Pulderbos	4.69979	51.222888	Rural	7.037251574	1	1	0	15.4563	4
279	47V0462	P52	F	1	11/27/2013	ANTWERPEN	Pulderbos	4.69979	51.222888	Rural	7.037251574	1	1	0	15.4563	4
282	47V0463	A60	M	1	11/27/2013	ANTWERPEN	Pulderbos	4.69979	51.222888	Rural	7.037251574	0	0	0	15.4563	4
283	47V0464	N11	F	1	11/27/2013	ANTWERPEN	Pulderbos	4.69979	51.222888	Rural	7.037251574	0	1	0	15.4563	4
284	47V0465	P53	F	1	11/27/2013	ANTWERPEN	Pulderbos	4.69979	51.222888	Rural	7.037251574	0	0	0	15.4563	4
285	47V0466	A61	F	1	11/27/2013	ANTWERPEN	Pulderbos	4.69979	51.222888	Rural	7.037251574	1	0	0	15.4563	4
286	47V0467	N12	F	1	11/27/2013	ANTWERPEN	Pulderbos	4.69979	51.222888	Rural	7.037251574	0	0	0	15.4563	4
287	47V0468	P54	F	1	11/27/2013	ANTWERPEN	Pulderbos	4.69979	51.222888	Rural	7.037251574	1	0	0	15.4563	4
414	47V0469	L39	F	1	11/28/2013	LEUVEN	Tienen	4.929433	50.818505	Urban	7.71602991	1	0	0	13.2982	5.7
416	47V0470	A62	M	1	11/28/2013	LEUVEN	Tienen	4.929433	50.818505	Urban	7.71602991	1	0	0	13.2982	5.7
418	47V0471	L40	F	1	11/28/2013	LEUVEN	Tienen	4.929433	50.818505	Urban	7.71602991	1	0	0	13.2982	5.7
419	47V0472	A63	M	1	11/28/2013	LEUVEN	Tienen	4.929433	50.818505	Urban	7.71602991	1	1	1	13.2982	5.7
423	47V0473	L41	M	1	11/28/2013	LEUVEN	Tienen	4.929433	50.818505	Urban	7.71602991	1	0	1	13.2982	5.7
425	47V0474	A64	F	1	11/28/2013	LEUVEN	Tienen	4.929433	50.818505	Urban	7.71602991	0	1	0	13.2982	5.7
436	52V45919	P55	M	1	12/02/2013	LEUVEN	Tienen	4.940661	50.808948	Urban	27.17994721	0	0	0	11.532	6.5
437	52V45920	L42	M	1	12/02/2013	LEUVEN	Tienen	4.940661	50.808948	Urban	27.17994721	1	0	0	11.532	6.5
438	52V45921	A65	F	1	12/02/2013	LEUVEN	Tienen	4.940661	50.808948	Urban	27.17994721	1	0	0	11.532	6.5
440	52V45922	P56	M	1	12/02/2013	LEUVEN	Tienen	4.940661	50.808948	Urban	27.17994721	1	0	0	11.532	6.5
441	52V45923	L43	F	1	12/02/2013	LEUVEN	Tienen	4.940661	50.808948	Urban	27.17994721	1	0	0	11.532	6.5
442	52V45924	A66	M	1	12/02/2013	LEUVEN	Tienen	4.940661	50.808948	Urban	27.17994721	1	0	0	11.532	6.5
443	52V45925	L44	F	1	12/02/2013	LEUVEN	Tienen	4.940661	50.808948	Urban	27.17994721	1	0	0	11.532	6.5
444	52V45926	P57	M	1	12/02/2013	LEUVEN	Tienen	4.940661	50.808948	Urban	27.17994721	1	0	0	11.532	6.5
445	52V45927	A67	M	1	12/02/2013	LEUVEN	Tienen	4.940661	50.808948	Urban	27.17994721	0	0	0	11.532	6.5
446	52V45928	L45	M	1	12/02/2013	LEUVEN	Tienen	4.940661	50.808948	Urban	27.17994721	0	0	0	11.532	6.5
447	52V45929	P58	F	1	12/02/2013	LEUVEN	Tienen	4.940661	50.808948	Urban	27.17994721	1	0	0	11.532	6.5
449	52V45930	A68	F	1	12/02/2013	LEUVEN	Tienen	4.940661	50.808948	Urban	27.17994721	1	0	0	11.532	6.5
450	52V45931	L46	M	1	12/02/2013	LEUVEN	Tienen	4.940661	50.808948	Urban	27.17994721	0	0	0	11.532	6.5
401	47V0475	A69	F	1	12/03/2013	LEUVEN	Kerkom	4.885316	50.839371	Rural	7.153069018	1	1	0	17.175	2.7
403	47V0476	A70	M	1	12/03/2013	LEUVEN	Kerkom	4.885316	50.839371	Rural	7.153069018	1	1	0	17.175	2.7
405	47V0477	A71	F	1	12/03/2013	LEUVEN	Kerkom	4.885316	50.839371	Rural	7.153069018	0	1	0	17.175	2.7
406	47V0478	A72	F	1	12/03/2013	LEUVEN	Kerkom	4.885316	50.839371	Rural	7.153069018	0	1	0	17.175	2.7
407	47V0479	A73	M	1	12/03/2013	LEUVEN	Kerkom	4.885316	50.839371	Rural	7.153069018	1	1	0	17.175	2.7
409	47V0480	A74	M	1	12/03/2013	LEUVEN	Kerkom	4.885316	50.839371	Rural	7.153069018	1	0	0	17.175	2.7
410	47V0481	A75	M	1	12/03/2013	LEUVEN	Kerkom	4.885316	50.839371	Rural	7.153069018	0	1	0	17.175	2.7
389	52V45932	N13	F	1	12/03/2013	LEUVEN	Kerkom	4.868131	50.858065	Rural	14.30925155	0	0	0	16.1715	2.7
390	52V45934	N14	F	1	12/09/2013	LEUVEN	Kerkom	4.868131	50.858065	Rural	14.30925155	0	0	0	16.1715	7.8
391	52V45935	P59	M	1	12/09/2013	LEUVEN	Kerkom	4.868131	50.858065	Rural	14.30925155	0	0	0	16.1715	7.8
392	52V45936	A76	M	1	12/09/2013	LEUVEN	Kerkom	4.868131	50.858065	Rural	14.30925155	0	0	0	16.1715	7.8
393	52V45937	N15	F	1	12/09/2013	LEUVEN	Kerkom	4.868131	50.858065	Rural	14.30925155	1	1	0	16.1715	7.8
66	52V45938	A77	M	1	12/10/2013	GENT	Beervelde	3.840934	51.075312	Suburban	15.80554954	1	0	0	6.61699	4.55
67	52V45940	A78	F	1	12/10/2013	GENT	Beervelde	3.840934	51.075312	Suburban	15.80554954	0	0	0	6.61699	4.55
68	52V45941	P61	F	1	12/10/2013	GENT	Beervelde	3.840934	51.075312	Suburban	15.80554954	0	0	0	6.61699	4.55
104	52V45942	N16	M	1	12/11/2013	GENT	Beervelde	3.865265	51.066314	Rural	10.51995216	1	0	0	8.18682	7.7
105	52V45943	P62	M	1	12/12/2013	GENT	Beervelde	3.865265	51.066314	Rural	10.51995216	0	1	0	8.18682	7.7
106	52V45944	N17	M	1	12/12/2013	GENT	Beervelde	3.865265	51.066314	Rural	10.51995216	1	1	0	8.18682	7.7
109	52V45947	N18	M	1	12/12/2013	GENT	Beervelde	3.865265	51.066314	Rural	10.51995216	0	1	0	8.18682	7.7
157	47V0483	L47	M	1	12/13/2013	ANTWERPEN	Ruisbroek	4.299856	51.089197	Rural	5.941668369	0	0	0	13.029	3.25
158	47V0484	N19	F	1	12/13/2013	ANTWERPEN	Ruisbroek	4.299856	51.089197	Rural	5.941668369	0	0	0	13.029	3.25
159	47V0485	A79	M	1	12/13/2013	ANTWERPEN	Ruisbroek	4.299856	51.089197	Rural	5.941668369	0	0	0	13.029	3.25
160	47V0486	L48	M	1	12/13/2013	ANTWERPEN	Ruisbroek	4.299856	51.089197	Rural	5.941668369	0	0	0	13.029	3.25
161	47V0487	N20	F	1	12/13/2013	ANTWERPEN	Ruisbroek	4.299856	51.089197	Rural	5.941668369	0	0	0	13.029	3.25
185	52V45949	N21	M	1	12/17/2013	ANTWERPEN	Antwerpen	4.415069	51.193798	Urban	55.03576926	0	0	0	9.15846	8.2
186	52V45950	A80	M	1	12/17/2013	ANTWERPEN	Antwerpen	4.415069	51.193798	Urban	55.03576926	0	0	0	9.15846	8.2
187	52V45951	L49	F	1	12/17/2013	ANTWERPEN	Antwerpen	4.415069	51.193798	Urban	55.03576926	0	0	0	9.15846	8.2
188	52V45952	P63	M	1	12/17/2013	ANTWERPEN	Antwerpen	4.415069	51.193798	Urban	55.03576926	0	0	0	9.15846	8.2
189	52V45953	N22	F	1	12/17/2013	ANTWERPEN	Antwerpen	4.415069	51.193798	Urban	55.03576926	0	0	0	9.15846	8.2
219	47V0488	L50	F	1	12/18/2013	ANTWERPEN	Lint	4.496199	51.126115	Urban	31.61713759	1	1	0	13.7773	8.1
221	47V0489	A81	F	1	12/18/2013	ANTWERPEN	Lint	4.496199	51.126115	Urban	31.61713759	0	0	0	13.7773	8.1
222	47V0490	L51	F	1	12/18/2013	ANTWERPEN	Lint	4.496199	51.126115	Urban	31.61713759	1	0	0	13.7773	8.1
96	52V45954	N23	F	1	12/18/2013	GENT	Hillegem	3.860109	50.8971	Rural	22.15717614	0	0	0	7.79555	7.65
99	52V45958	P66	M	1	12/18/2013	GENT	Hillegem	3.860109	50.8971	Rural	22.15717614	0	0	0	7.79555	7.65
301	52V45959	N26	F	1	12/19/2013	LEUVEN	Leuven	4.70604	50.872827	Urban	33.75347148	0	0	0	8.38649	8.6
302	52V45961	A82	F	1	12/19/2013	LEUVEN	Leuven	4.70604	50.872827	Urban	33.75347148	1	1	0	8.38649	8.6
306	54V81565	N27	M	1	12/19/2013	LEUVEN	Leuven	4.70604	50.872827	Urban	33.75347148	1	1	0	8.38649	8.6
173	52V45963	N28	F	1	12/20/2013	ANTWERPEN	Antwerpen	4.375288	51.21827	Suburban	23.50624015	1	0	0	14.4106	6.35
176	52V45964	L52	F	1	12/20/2013	ANTWERPEN	Antwerpen	4.375288	51.21827	Suburban	23.50624015	0	0	0	14.4106	6.35
177	52V45965	A83	M	1	12/20/2013	ANTWERPEN	Antwerpen	4.375288	51.21827	Suburban	23.50624015	1	0	0	14.4106	6.35
179	52V45966	N29	M	1	12/20/2013	ANTWERPEN	Antwerpen	4.375288	51.21827	Suburban	23.50624015	0	0	0	14.4106	6.35
180	52V45967	P68	F	1	12/20/2013	ANTWERPEN	Antwerpen	4.375288	51.21827	Suburban	23.50624015	1	1	0	14.4106	6.35
380	47V0491	M2	M	2	1/10/2014	LEUVEN	Houwaart	4.86241	50.934496	Rural	17.12040988	1	1	0	13.1586	6.3
382	47V0492	M4	F	2	1/10/2014	LEUVEN	Houwaart	4.86241	50.934496	Rural	17.12040988	0	1	0	13.1586	6.3
383	51V0699	P70	M	2	1/10/2014	LEUVEN	Houwaart	4.86241	50.934496	Rural	17.12040988	1	0	0	13.1586	6.3
384	51V0700	P71	M	2	1/10/2014	LEUVEN	Houwaart	4.86241	50.934496	Rural	17.12040988	0	0	0	13.1586	6.3
7	52V54968	N30	F	2	1/10/2014	GENT	Oudenaarde	3.593535	50.868613	Suburban	10.02530655	0	0	0	14.236	5.45
8	52V54969	N31	M	2	1/10/2014	GENT	Oudenaarde	3.593535	50.868613	Suburban	10.02530655	1	0	0	14.236	5.45
9	52V54970	N32	F	2	1/10/2014	GENT	Oudenaarde	3.593535	50.868613	Suburban	10.02530655	1	0	0	14.236	5.45
10	52V54971	N33	F	2	1/10/2014	GENT	Oudenaarde	3.593535	50.868613	Suburban	10.02530655	0	0	1	14.236	5.45
11	54V81501	N34	M	2	1/10/2014	GENT	Oudenaarde	3.593535	50.868613	Suburban	10.02530655	0	1	0	14.236	5.45
385	54V81511	P69	F	2	1/10/2014	LEUVEN	Houwaart	4.86241	50.934496	Rural	17.12040988	1	0	0	13.1586	6.3
386	54V81512	M1	F	2	1/10/2014	LEUVEN	Houwaart	4.86241	50.934496	Rural	17.12040988	1	0	0	13.1586	6.3
387	54V81521	M3	F	2	1/10/2014	LEUVEN	Houwaart	4.86241	50.934496	Rural	17.12040988	0	1	1	13.1586	6.3
169	47V0493	M7	F	2	1/13/2014	ANTWERPEN	Ruisbroek	4.329907	51.086121	Suburban	19.97596266	0	1	0	11.5142	5.8
170	54V81547	M6	M	2	1/13/2014	ANTWERPEN	Ruisbroek	4.329907	51.086121	Suburban	19.97596266	0	1	0	11.5142	5.8
171	54V81554	M5	M	2	1/13/2014	ANTWERPEN	Ruisbroek	4.329907	51.086121	Suburban	19.97596266	0	0	0	11.5142	5.8
374	47V0494	M8	F	2	1/17/2014	LEUVEN	Houwaart	4.83591	50.92298	Rural	10.11200407	1	0	0	13.5141	8.2
375	47V0495	N35	M	2	1/17/2014	LEUVEN	Houwaart	4.83591	50.92298	Rural	10.11200407	1	0	0	13.5141	8.2
376	47V0496	N36	M	2	1/17/2014	LEUVEN	Houwaart	4.83591	50.92298	Rural	10.11200407	0	1	0	13.5141	8.2
377	47V0497	N37	F	2	1/17/2014	LEUVEN	Houwaart	4.83591	50.92298	Rural	10.11200407	0	1	0	13.5141	8.2
252	47V0498	M9	M	2	1/21/2014	LEUVEN	Overijse	4.524511	50.783	Suburban	3.715046553	1	0	0	7.69435	5
253	47V0499	M10	F	2	1/21/2014	LEUVEN	Overijse	4.524511	50.783	Suburban	3.715046553	1	1	0	7.69435	5
255	47V0500	M11	M	2	1/21/2014	LEUVEN	Overijse	4.524511	50.783	Suburban	3.715046553	0	1	0	7.69435	5
308	54V81301	M12	M	2	1/22/2014	LEUVEN	Leuven	4.70604	50.872827	Urban	33.75347148	0	1	0	8.38649	4.2
309	54V81302	N38	M	2	1/22/2014	LEUVEN	Leuven	4.70604	50.872827	Urban	33.75347148	0	1	0	8.38649	4.2
310	54V81304	M13	M	2	1/22/2014	LEUVEN	Leuven	4.70604	50.872827	Urban	33.75347148	0	1	0	8.38649	4.2
265	52V45974	M14	F	2	1/24/2014	LEUVEN	Leuven	4.689437	50.890387	Urban	14.01992573	0	1	0	7.94152	4
266	52V45975	A84	F	2	1/24/2014	LEUVEN	Leuven	4.689437	50.890387	Urban	14.01992573	1	0	0	7.94152	4
268	52V45976	M15	M	2	1/24/2014	LEUVEN	Leuven	4.689437	50.890387	Urban	14.01992573	1	0	0	7.94152	4
269	52V45977	A85	F	2	1/24/2014	LEUVEN	Leuven	4.689437	50.890387	Urban	14.01992573	0	0	0	7.94152	4
270	52V45978	M16	F	2	1/24/2014	LEUVEN	Leuven	4.689437	50.890387	Urban	14.01992573	0	0	0	7.94152	4
271	52V45979	A86	M	2	1/24/2014	LEUVEN	Leuven	4.689437	50.890387	Urban	14.01992573	1	0	0	7.94152	4
272	52V45980	M17	F	2	1/24/2014	LEUVEN	Leuven	4.689437	50.890387	Urban	14.01992573	1	1	0	7.94152	4
274	52V45981	P72	F	2	1/24/2014	LEUVEN	Leuven	4.689437	50.890387	Urban	14.01992573	1	1	0	7.94152	4
43	54V81305	N40	F	2	1/24/2014	GENT	Melsen	3.718976	50.933968	Rural	7.195517843	1	0	0	13.275	4.4
44	54V81306	N41	M	2	1/24/2014	GENT	Melsen	3.718976	50.933968	Rural	7.195517843	1	0	0	13.275	4.4
347	54V81307	N42	M	2	1/29/2014	ANTWERPEN	Herenthout	4.732248	51.132441	Rural	27.82051068	1	0	0	17.0001	3.1
348	54V81308	N43	M	2	1/29/2014	ANTWERPEN	Herenthout	4.732248	51.132441	Rural	27.82051068	0	0	0	17.0001	3.1
349	54V81309	N44	M	2	1/29/2014	ANTWERPEN	Herenthout	4.732248	51.132441	Rural	27.82051068	0	0	0	17.0001	3.1
350	54V81310	N45	M	2	1/29/2014	ANTWERPEN	Herenthout	4.732248	51.132441	Rural	27.82051068	1	0	0	17.0001	3.1
336	47V0410	M19	F	2	1/30/2014	LEUVEN	Wezemaal	4.729571	50.962186	Rural	3.2861372	0	0	0	13.3523	4.4
357	47V0413	L54	F	2	1/30/2014	LEUVEN	Wezemaal	4.753309	50.94787	Suburban	30.82506074	1	0	0	11.3815	4.4
359	52V45982	L53	F	2	1/30/2014	LEUVEN	Wezemaal	4.753309	50.94787	Suburban	30.82506074	1	1	0	11.3815	4.4
363	52V45983	A87	M	2	1/30/2014	LEUVEN	Wezemaal	4.753309	50.94787	Suburban	30.82506074	1	0	1	11.3815	4.4
366	52V45984	A88	M	2	1/30/2014	LEUVEN	Wezemaal	4.753309	50.94787	Suburban	30.82506074	1	0	0	11.3815	4.4
368	52V45985	L55	F	2	1/30/2014	LEUVEN	Wezemaal	4.753309	50.94787	Suburban	30.82506074	1	0	0	11.3815	4.4
369	52V45986	A89	M	2	1/30/2014	LEUVEN	Wezemaal	4.753309	50.94787	Suburban	30.82506074	1	0	0	11.3815	4.4
337	54V81311	M18	M	2	1/30/2014	LEUVEN	Wezemaal	4.729571	50.962186	Rural	3.2861372	1	0	0	13.3523	4.4
338	54V81314	P73	F	2	1/30/2014	LEUVEN	Wezemaal	4.729571	50.962186	Rural	3.2861372	0	0	0	13.3523	4.4
339	54V81315	P74	M	2	1/30/2014	LEUVEN	Wezemaal	4.729571	50.962186	Rural	3.2861372	0	0	0	13.3523	4.4
52	52V45083	P76	M	2	1/31/2014	GENT	Gent	3.720391	51.056024	Urban	41.39152886	0	1	0	13.1054	3
54	52V45987	A90	M	2	1/31/2014	GENT	Gent	3.720391	51.056024	Urban	41.39152886	0	1	0	13.1054	3
55	52V45989	A92	F	2	1/31/2014	GENT	Gent	3.720391	51.056024	Urban	41.39152886	0	1	0	13.1054	3
56	52V45990	A93	M	2	1/31/2014	GENT	Gent	3.720391	51.056024	Urban	41.39152886	0	1	0	13.1054	3
57	54V81317	M21	F	2	1/31/2014	GENT	Gent	3.720391	51.056024	Urban	41.39152886	1	1	0	13.1054	3
60	54V81318	P75	F	2	1/31/2014	GENT	Gent	3.720391	51.056024	Urban	41.39152886	0	1	0	13.1054	3
61	54V81319	N48	M	2	1/31/2014	GENT	Gent	3.720391	51.056024	Urban	41.39152886	0	0	0	13.1054	3
62	54V81593	N46	M	2	1/31/2014	GENT	Gent	3.720391	51.056024	Urban	41.39152886	1	0	1	13.1054	3
64	54V81594	N47	M	2	1/31/2014	GENT	Gent	3.720391	51.056024	Urban	41.39152886	0	1	0	13.1054	3
234	52V45993	N49	M	2	2/03/2014	ANTWERPEN	Mechelen	4.498381	51.020235	Urban	6.277220572	1	1	0	9.3227	4
25	54V81320	P77	M	2	2/03/2014	GENT	Gent	3.694134	51.052083	Urban	23.57393638	1	0	0	17.4521	5.2
27	54V81322	P79	M	2	2/03/2014	GENT	Gent	3.694134	51.052083	Urban	23.57393638	1	0	1	17.4521	5.2
29	54V81323	P80	M	2	2/03/2014	GENT	Gent	3.694134	51.052083	Urban	23.57393638	0	0	0	17.4521	5.2
30	54V81324	P81	M	2	2/03/2014	GENT	Gent	3.694134	51.052083	Urban	23.57393638	0	0	0	17.4521	5.2
237	54V81402	A96	M	2	2/03/2014	ANTWERPEN	Mechelen	4.498381	51.020235	Urban	6.277220572	0	1	0	9.3227	4
211	54V81326	N51	F	2	2/10/2014	ANTWERPEN	Mechelen	4.468846	51.016254	Urban	27.35868967	0	0	0	9.81656	5.5
145	54V81327	N52	F	2	2/11/2014	GENT	Kalken	3.931397	51.017538	Rural	10.66537943	1	1	0	9	5.4
132	54V81410	M22	F	2	2/11/2014	GENT	Kalken	3.922065	51.03639	Rural	20.87506486	1	0	0	9.84194	5.65
134	54V81411	A97	M	2	2/11/2014	GENT	Kalken	3.922065	51.03639	Rural	20.87506486	1	1	0	9.84194	5.65
101	47V0459	A99	M	2	2/14/2014	GENT	Hillegem	3.860109	50.8971	Rural	22.15717614	0	0	0	7.79555	5.1
102	54V81329	M23	F	2	2/14/2014	GENT	Hillegem	3.860109	50.8971	Rural	22.15717614	0	0	0	7.79555	5.1
103	54V81331	A98	F	2	2/14/2014	GENT	Hillegem	3.860109	50.8971	Rural	22.15717614	0	0	0	7.79555	5.1
83	54V81332	A100	M	2	2/17/2014	GENT	Hillegem	3.853673	50.877882	Rural	5.965271692	1	0	0	10.8521	7.1
85	54V81333	M25	F	2	2/17/2014	GENT	Hillegem	3.853673	50.877882	Rural	5.965271692	1	0	0	10.8521	7.1
319	52V45914	N55	M	2	2/18/2014	ANTWERPEN	Pulderbos	4.708955	51.232311	Rural	5.108199604	1	1	0	15.4902	5.6
321	54V81334	N53	M	2	2/18/2014	ANTWERPEN	Pulderbos	4.708955	51.232311	Rural	5.108199604	1	1	0	15.4902	5.6
323	54V81335	M26	F	2	2/18/2014	ANTWERPEN	Pulderbos	4.708955	51.232311	Rural	5.108199604	0	1	0	15.4902	5.6
324	54V81336	N54	M	2	2/18/2014	ANTWERPEN	Pulderbos	4.708955	51.232311	Rural	5.108199604	0	1	0	15.4902	5.6
326	54V81337	M27	F	2	2/18/2014	ANTWERPEN	Pulderbos	4.708955	51.232311	Rural	5.108199604	1	0	0	15.4902	5.6
223	54V81412	A101	F	2	2/18/2014	ANTWERPEN	Lint	4.496199	51.126115	Urban	31.61713759	1	1	0	13.7773	6.1
225	54V81413	A102	F	2	2/18/2014	ANTWERPEN	Lint	4.496199	51.126115	Urban	31.61713759	0	1	0	13.7773	6.1
289	47V0463	A106	M	2	2/19/2014	ANTWERPEN	Pulderbos	4.69979	51.222888	Rural	7.037251574	1	1	0	15.4563	7
291	54V81414	A103	F	2	2/19/2014	ANTWERPEN	Pulderbos	4.69979	51.222888	Rural	7.037251574	0	1	0	15.4563	7
292	54V81415	A104	M	2	2/19/2014	ANTWERPEN	Pulderbos	4.69979	51.222888	Rural	7.037251574	0	1	0	15.4563	7
293	54V81416	A105	F	2	2/19/2014	ANTWERPEN	Pulderbos	4.69979	51.222888	Rural	7.037251574	0	1	0	15.4563	7
294	54V81417	A107	M	2	2/19/2014	ANTWERPEN	Pulderbos	4.69979	51.222888	Rural	7.037251574	1	1	0	15.4563	7
296	54V81418	A108	M	2	2/19/2014	ANTWERPEN	Pulderbos	4.69979	51.222888	Rural	7.037251574	0	1	0	15.4563	7
297	54V81419	A109	M	2	2/19/2014	ANTWERPEN	Pulderbos	4.69979	51.222888	Rural	7.037251574	1	0	0	15.4563	7
299	54V81420	A110	M	2	2/19/2014	ANTWERPEN	Pulderbos	4.69979	51.222888	Rural	7.037251574	1	1	0	15.4563	7
426	47V0471	L57	F	2	2/24/2014	LEUVEN	Tienen	4.929433	50.818505	Urban	7.71602991	0	0	0	13.2982	9.25
451	54V81339	N56	M	2	2/24/2014	LEUVEN	Tienen	4.940661	50.808948	Urban	27.17994721	0	1	0	11.532	9.25
452	54V81340	M28	F	2	2/24/2014	LEUVEN	Tienen	4.940661	50.808948	Urban	27.17994721	0	1	0	11.532	9.25
427	54V81421	L56	F	2	2/24/2014	LEUVEN	Tienen	4.929433	50.818505	Urban	7.71602991	1	1	0	13.2982	9.25
429	54V81422	A111	M	2	2/24/2014	LEUVEN	Tienen	4.929433	50.818505	Urban	7.71602991	0	1	0	13.2982	9.25
430	54V81423	A112	F	2	2/24/2014	LEUVEN	Tienen	4.929433	50.818505	Urban	7.71602991	0	0	0	13.2982	9.25
431	54V81424	L58	M	2	2/24/2014	LEUVEN	Tienen	4.929433	50.818505	Urban	7.71602991	0	0	0	13.2982	9.25
432	54V81425	A113	M	2	2/24/2014	LEUVEN	Tienen	4.929433	50.818505	Urban	7.71602991	1	1	0	13.2982	9.25
435	54V81426	A114	F	2	2/24/2014	LEUVEN	Tienen	4.929433	50.818505	Urban	7.71602991	0	1	0	13.2982	9.25
395	54V81341	N57	F	2	2/26/2014	LEUVEN	Kerkom	4.868131	50.858065	Rural	14.30925155	0	1	0	16.1715	8.3
396	54V81342	P82	F	2	2/26/2014	LEUVEN	Kerkom	4.868131	50.858065	Rural	14.30925155	0	0	0	16.1715	8.3
397	54V81343	N58	M	2	2/26/2014	LEUVEN	Kerkom	4.868131	50.858065	Rural	14.30925155	0	0	0	16.1715	8.3
411	54V81427	A115	F	2	2/26/2014	LEUVEN	Kerkom	4.885316	50.839371	Rural	7.153069018	1	0	0	17.175	8.3
412	54V81428	A116	F	2	2/26/2014	LEUVEN	Kerkom	4.885316	50.839371	Rural	7.153069018	0	0	0	17.175	8.3
413	54V81429	A117	F	2	2/26/2014	LEUVEN	Kerkom	4.885316	50.839371	Rural	7.153069018	1	0	0	17.175	8.3
112	52V45944	M30	M	2	3/04/2014	GENT	Beervelde	3.865265	51.066314	Rural	10.51995216	1	1	0	8.18682	5.25
114	54V81344	N59	M	2	3/04/2014	GENT	Beervelde	3.865265	51.066314	Rural	10.51995216	1	0	0	8.18682	5.25
115	54V81345	M29	F	2	3/04/2014	GENT	Beervelde	3.865265	51.066314	Rural	10.51995216	1	0	0	8.18682	5.25
116	54V81346	N60	F	2	3/04/2014	GENT	Beervelde	3.865265	51.066314	Rural	10.51995216	0	1	0	8.18682	5.25
117	54V81348	N61	F	2	3/04/2014	GENT	Beervelde	3.865265	51.066314	Rural	10.51995216	0	1	0	8.18682	5.25
118	54V81349	P83	F	2	3/04/2014	GENT	Beervelde	3.865265	51.066314	Rural	10.51995216	0	0	0	8.18682	5.25
119	54V81350	P84	M	2	3/04/2014	GENT	Beervelde	3.865265	51.066314	Rural	10.51995216	0	1	0	8.18682	5.25
121	54V81352	N62	F	2	3/04/2014	GENT	Beervelde	3.865265	51.066314	Rural	10.51995216	1	1	0	8.18682	5.25
123	54V81353	M31	M	2	3/04/2014	GENT	Beervelde	3.865265	51.066314	Rural	10.51995216	1	1	0	8.18682	5.25
125	54V81354	N63	M	2	3/04/2014	GENT	Beervelde	3.865265	51.066314	Rural	10.51995216	0	1	0	8.18682	5.25
69	54V81432	A120	M	2	3/04/2014	GENT	Beervelde	3.840934	51.075312	Suburban	15.80554954	1	0	0	6.61699	5.25
70	54V81433	A121	M	2	3/04/2014	GENT	Beervelde	3.840934	51.075312	Suburban	15.80554954	0	1	0	6.61699	5.25
183	54V81355	M32	F	2	3/05/2014	ANTWERPEN	Antwerpen	4.375288	51.21827	Suburban	23.50624015	0	0	0	14.4106	5.3
163	54V81437	N64	F	2	3/05/2014	ANTWERPEN	Ruisbroek	4.299856	51.089197	Rural	5.941668369	0	0	0	13.029	5.3
165	54V81438	L59	M	2	3/05/2014	ANTWERPEN	Ruisbroek	4.299856	51.089197	Rural	5.941668369	0	0	0	13.029	5.3
190	54V81356	M33	M	2	3/06/2014	ANTWERPEN	Antwerpen	4.415069	51.193798	Urban	55.03576926	1	0	0	9.15846	5.3
191	54V81357	A122	F	2	3/06/2014	ANTWERPEN	Antwerpen	4.415069	51.193798	Urban	55.03576926	0	0	0	9.15846	5.3
192	54V81358	L60	M	2	3/06/2014	ANTWERPEN	Antwerpen	4.415069	51.193798	Urban	55.03576926	0	0	0	9.15846	5.3
193	54V81359	M34	F	2	3/06/2014	ANTWERPEN	Antwerpen	4.415069	51.193798	Urban	55.03576926	0	1	0	9.15846	5.3
194	54V81360	A123	M	2	3/06/2014	ANTWERPEN	Antwerpen	4.415069	51.193798	Urban	55.03576926	0	0	0	9.15846	5.3
197	54V81363	A124	M	2	3/06/2014	ANTWERPEN	Antwerpen	4.415069	51.193798	Urban	55.03576926	0	0	0	9.15846	5.3
14	54V81365	M36	M	2	3/07/2014	GENT	Oudenaarde	3.609749	50.860936	Urban	14.63408217	0	1	0	13.1345	8.25
15	54V81366	L63	M	2	3/07/2014	GENT	Oudenaarde	3.609749	50.860936	Urban	14.63408217	0	0	0	13.1345	8.25
17	54V81368	L64	F	2	3/07/2014	GENT	Oudenaarde	3.609749	50.860936	Urban	14.63408217	1	0	0	13.1345	8.25
18	54V81369	P87	M	2	3/07/2014	GENT	Oudenaarde	3.609749	50.860936	Urban	14.63408217	0	0	0	13.1345	8.25
256	54V81439	N65	F	2	3/07/2014	LEUVEN	Overijse	4.535616	50.772298	Suburban	39.4083663	0	1	0	5.20648	8.3
258	54V81443	N66	M	2	3/07/2014	LEUVEN	Overijse	4.535616	50.772298	Suburban	39.4083663	1	0	0	5.20648	8.3
259	54V81444	A126	F	2	3/07/2014	LEUVEN	Overijse	4.535616	50.772298	Suburban	39.4083663	0	0	0	5.20648	8.3
260	54V81445	N67	M	2	3/07/2014	LEUVEN	Overijse	4.535616	50.772298	Suburban	39.4083663	0	0	0	5.20648	8.3
261	54V81446	A127	M	2	3/07/2014	LEUVEN	Overijse	4.535616	50.772298	Suburban	39.4083663	0	0	0	5.20648	8.3
245	47V0437	A130	M	2	3/10/2014	ANTWERPEN	Lint	4.5158	51.135978	Rural	16.91330322	1	1	0	10.3153	11.55
247	54V81447	A128	M	2	3/10/2014	ANTWERPEN	Lint	4.5158	51.135978	Rural	16.91330322	1	1	0	10.3153	11.55
249	54V81448	A129	M	2	3/10/2014	ANTWERPEN	Lint	4.5158	51.135978	Rural	16.91330322	0	0	0	10.3153	11.55
147	54V81370	N68	M	2	3/11/2014	GENT	Kalken	3.931397	51.017538	Rural	10.66537943	0	0	0	9	6.2
148	54V81371	N69	M	2	3/11/2014	GENT	Kalken	3.931397	51.017538	Rural	10.66537943	1	0	0	9	6.2
149	54V81372	P88	F	2	3/11/2014	GENT	Kalken	3.931397	51.017538	Rural	10.66537943	0	0	0	9	6.2
150	54V81373	N70	M	2	3/11/2014	GENT	Kalken	3.931397	51.017538	Rural	10.66537943	1	1	0	9	6.2
152	54V81374	P89	M	2	3/11/2014	GENT	Kalken	3.931397	51.017538	Rural	10.66537943	1	1	0	9	6.2
154	54V81375	N71	M	2	3/11/2014	GENT	Kalken	3.931397	51.017538	Rural	10.66537943	0	1	0	9	6.2
155	54V81376	P90	M	2	3/11/2014	GENT	Kalken	3.931397	51.017538	Rural	10.66537943	1	0	0	9	6.2
136	54V81449	M37	F	2	3/11/2014	GENT	Kalken	3.922065	51.03639	Rural	20.87506486	0	0	0	9.84194	11
162	47V0485	A132	M	2	3/12/2014	ANTWERPEN	Ruisbroek	4.299856	51.089197	Rural	5.941668369	0	0	0	13.029	10.65
164	54V81438	L59a	M	2	3/12/2014	ANTWERPEN	Ruisbroek	4.299856	51.089197	Rural	5.941668369	0	0	0	13.029	10.65
166	54V81451	A131	M	2	3/12/2014	ANTWERPEN	Ruisbroek	4.299856	51.089197	Rural	5.941668369	0	0	0	13.029	5.3
167	54V81452	M38	F	2	3/12/2014	ANTWERPEN	Ruisbroek	4.299856	51.089197	Rural	5.941668369	0	0	0	13.029	5.3
184	54V81453	A133	M	2	3/13/2014	ANTWERPEN	Antwerpen	4.375288	51.21827	Suburban	23.50624015	0	0	0	14.4106	9.15
86	54V81454	A134	M	2	3/14/2014	GENT	Hillegem	3.853673	50.877882	Rural	5.965271692	1	0	0	10.8521	10
87	54V81455	M39	M	2	3/14/2014	GENT	Hillegem	3.853673	50.877882	Rural	5.965271692	1	1	0	10.8521	10
89	54V81456	A135	F	2	3/14/2014	GENT	Hillegem	3.853673	50.877882	Rural	5.965271692	0	1	0	10.8521	10
90	54V81457	M40	M	2	3/14/2014	GENT	Hillegem	3.853673	50.877882	Rural	5.965271692	0	0	0	10.8521	10
311	54V81380	N72	M	2	3/17/2014	LEUVEN	Leuven	4.70604	50.872827	Urban	33.75347148	0	0	0	8.38649	9.3
312	54V81381	M41	M	2	3/17/2014	LEUVEN	Leuven	4.70604	50.872827	Urban	33.75347148	1	0	0	8.38649	9.3
398	54V81384	N73	M	2	3/24/2014	LEUVEN	Kerkom	4.868131	50.858065	Rural	14.30925155	0	0	0	16.1715	6.6
399	54V81385	P91	F	2	3/24/2014	LEUVEN	Kerkom	4.868131	50.858065	Rural	14.30925155	0	0	0	16.1715	6.6
400	54V81386	N74	M	2	3/24/2014	LEUVEN	Kerkom	4.868131	50.858065	Rural	14.30925155	0	0	0	16.1715	6.6
212	54V81388	N75	M	2	3/27/2014	ANTWERPEN	Mechelen	4.468846	51.016254	Urban	27.35868967	1	1	0	9.81656	5.3
215	54V81389	A136	F	2	3/27/2014	ANTWERPEN	Mechelen	4.468846	51.016254	Urban	27.35868967	0	1	0	9.81656	5.3
216	54V81390	N76	F	2	3/27/2014	ANTWERPEN	Mechelen	4.468846	51.016254	Urban	27.35868967	0	1	0	9.81656	5.3
236	54V81391	N77	M	2	3/28/2014	ANTWERPEN	Mechelen	4.498381	51.020235	Urban	6.277220572	0	0	0	9.3227	10.2
