# Supplementary material for: Effects of urbanization on host-pathogen interactions, using Yersinia in house sparrows as a model
Source: PLoS One. 2017 Dec 27;12(12):e0189509. doi: 10.1371/journal.pone.0189509 (PMC5744950; doi:10.1371/journal.pone.0189509)
Supplement: S2 Dataset — (CSV) [file pone.0189509.s004.csv]

SampleID	Ring	Winglength	Tarsuslength	Mass	Time
P1	54V81600	78.5	18.66		13.14
A1	54V81501	77	18.71		13.48
L1	54V81502	74	19		14.3
P2	54V81503	75	17.87		15.15
A2	54V81504	72.5	18.6		15.2
L2	54V81505	73	18.33		15.5
P3	54V81506	69	17.56		11.44
P4	54V81507	77.5	19.36		11.59
A3	54V81508	75.5	18.77		12.09
A4	54V81509	76	18.58		12.27
A5	54V81510	73.5	18.67		12.43
P5	54V81511	71.5	18.31	29.4	10.52
P6	54V81512	74	18.29	29.3	11.36
A6	54V81513	70.5	18.32	28.7	14.22
A7	54V81514	75.5	19.96	28.5	14.47
P7	54V81515	75	18.29	30.1	15.37
P8	54V81516	72	18.46	25.6	16.02
	54V81517	77	19.15	28.5	16.16
P9	54V81518	79.5	19.4	30.6	16.18
	54V81519	74	17.56	26.4	16.23
	54V81520	78.5	19.78	30.3	16.28
P10	54V81521	76.5	19.84	32	16.33
	54V81522	75.5	20.34	29.1	16.36
	54V81523	79	18.38	28.9	16.39
A8	54V81524	78.5	19.43	29.5	16.42
A9	54V81525	80	19.8	31.5	16.5
A10	54V81526	73	19.28	29.7	16.53
P11	54V81527	75	18.38	27.2	9.21
P12	54V81528	73.5	20.27	29.9	9.47
A11	54V81529	78.5	20.07	27.4	9.58
A12	54V81530	76	18.6	29.9	10.04
A13	54V81531	76	18.7	25.7	10.17
P13	54V81532	80.5	19.55	28.9	10.24
	54V81533	78.5	19.68	29	10.51
P14	54V81534	76	18.49	27.2	10.55
	54V81535	80	19.6	25.7	11.07
P15	54V81536	80.5	18.31	30	11.15
	54V81537	78	19.28	24.3	11.2
	54V81538	76.5	18.6	25.5	11.26
P16	54V81539	76.5	19.71	26.6	11.3
A14	54V81540	74	19.42	27.7	11.35
A15	54V81541	73.5	19.49	27.2	11.4
54V81542	54V81542	75	18.39	27.9	11.5
P17	54V81543	72.5	18.49	26.2	12.07
P18	54V81544	75.5	18.38	26.9	12.3
L3	54V81550	74	18.2	27	13
L4	54V81545	74.5	18.3	30	13.25
L5	54V81547	81	17.98	30.2	16.05
L6	54V81548	79.5	19.34	31.5
A16	54V81551	73.5	18.48	26.9	12.28
	54V81552	78.5	19.15	29.1	13.03
A17	54V81553	71.5	19.6	25.5	13.22
A18	54V81554	76.5	20.75	30.6	16.13
A19	54V81555	71.5	18.32	30.4	16.4
P19	54V81549	75.5	19.39	27.4	13.25
A20	54V81556	75	19.52	30	13.35
L7	54V81557	74.5	18.72	28.1	13.5
L8	54V81558	73.5	18.17	26.8	14.05
A21	54V81559	72	17.61	25.5	14.42
P20	54V81560	74	18.2	28.2	14.21
L9	54V81561	77.5	17.6	27	14.38
A22	54V81562	78	18.75	29	16.13
L10	54V81563	74	17.53	25.8	16.34
P21	54V81564	77.5	20.24	28.8	13.58
A23	54V81565	73	18.9	30.3	15.07
L11	54V81566	79.5	19.4	21.8	12.45
P22	54V81567		19.4
P23	54V81568	74.5	19.68	30.4	15.22
A24	54V81569	71.5	19.44	27.5	15.35
L12	54V81570	80	19.61	31.4	15.5
A25	54V81571	78	19.13	28.7	16.17
P24	54V81572	78	19	29.3	16.37
P25	54V81573	79	18.84	28	10.41
A26	54V81574	75	18.59	29.3	13.1
L13	54V81575	79	19.49	30.3	13.35
P26	54V81576	73	18.77	26.2	14
A27	54V81577	75.5	19.26	21.2	14.25
L14	54V81578	73	18.85	28.6	15.2
P27	54V81579	77	18.93	28.9	15.45
A28	54V81580	76	19.9	28.2	16.1
L15	54V81581	79	19.77	29.6	11
P28	54V81582	74.5	18.9	26.5	11.4
A29	54V81583	76.5	19.14	29.2	12.2
L16	54V81584	78	18.64	26.5	13.1
P29	54V81585	75	19.45	30.9	16.12
A30	54V81586	75	17.95	26.3	9.45
L17	54V81587	77.5	19.65	28.8	10.2
P30	54V81588	78.5	20.25	29.8	10.4
A31	54V81589	77.5	20.33	28.4	11.05
L18	54V81590	75	19.22	28.7	13.1
P31	54V81591	78.5	20.24	31	13.31
A32	54V81592	79.5	19.68	28.7	13.45
L19	54V81593	77.5	18.91	28.7	10.3
P32	52V45089	80	18.5	26.9	10.45
A33	54V81594	78.5	19.18	28.2	12.4
L20	54V81595	77	19.83	26	13.13
P33	54V81596	78	18.01	26.5	16.45
A34	54V81597	76	18.77	30	17.25
L21	54V81598	76	18.98	27.2	17.55
A35	54V81599	78.5	18.85	25.9	10.49
L22	47V0403	75	19.5	26.7	11.2
P34	47V0404	73	17.22	26.4	12
A36	47V0405	80	18.62	25.9	12.15
L23	47V0406	82.5	19.5	28.3	12.43
P35	47V0407	75	18.17	25.2	13.05
A37	47V0408	78	19.41	29.5	13.25
P36	47V0409	79.5	19.02	31.5	10.43
A38	47V0410	72.5	17.65	27.7	12.1
P37	47V0412	75	19	32.6	15
L24	47V0413	74	18.66	25.6	11.41
A39	47V0414	77	19.08	25.9	12
L25	47V0415	78.5	18.44	30.5	16.47
A40	47V0416	72	18.78	30.9	17.25
P38	47V0417	74	17.47	27.7	11.4
L26	47V0418	78	18.89	28.5	12.05
A41	47V0420	77	18.75	26.3	12.25
P39	47V0421	77	18.22	27.9	12.45
L27	47V0422	83	20.03	32.1	13.05
P40	47V0423	76	18.47	27.8	13.47
A42	47V0424	77.5	19.9	26.8	14.57
L28	47V0427	79	18.36	27	9.46
A43	47V0428	79	18.98	26.8	10.1
P42	47V0430	76	18.29	25	10.34
L29	47V0431	72	18.93	25.1	10.58
A44	47V0432	73	19.4	26.8	11.15
P43	47V0433	77	18.34	25.8	13.32
A45	47V0434	74.5	17.67	24.2	9.2
P44	47V0435	80	20.01	29.9	9.47
A46	47V0436	76	19.95	29.7	10.2
P45	47V0437	75.5	18.38	25.1	10.42
A47	47V0438	79	19.05	29.8	14.25
L30	47V0439	76	19.01	28.1	10.24
P46	47V0440	75	19.89	28.5	11.1
A48	47V0441	79.5	18.77	27.8	11.39
L31	47V0442	72.5	17.58	25.5	12.14
N1	47V0443	79	19.13	27.8	12.45
N2	47V0444	76	19.64	30	13.31
P47	47V0445	73	18.77	29.6	9.47
A49	47V0446	77	19.4	27.4	10.45
A50	47V0447	75.5	19.14	28.9	11.05
P48	47V0448	76	19.41	29.3	11.29
A51	47V0449	79.5	19.19	29.7	12.01
P49	47V0450	76.5	18.71	29	12.37
A52	47V0451	77	19.62	30.5	13.05
L32	47V0452	78.5	18.51	26.8	9.29
N3	47V0453	76	16.51	25.2	9.5
P50	47V0454	77.5	19.8	27.6	10.2
A53	47V0455	79.5	19.1	26.7	10.45
N4	47V0456	76.5	19.54	25.3	11.14
L33	47V0457	77	19.46	28.2	11.4
A54	52V45901	77.5	18.79	27.4	10.2
L34	52V45902	76	19.39	25.8	10.5
A55	52V45903	74	18.43	24.7	11.1
L35	52V45905	77	17.93	24.9	11.55
A56	52V45907	73.5	18.21	26.6	12.1
L36	52V45908	74	18.99	25.8	12.35
A57	52V45909	77.5	19.9	30.4	12.52
L37	52V45911	75.5	18.99	26.9	13.2
N5	47V0458	76	18.36	29.2	8.45
N6	47V0459	78	17.15	28.2	9.4
A58	52V45913	76	19.34	27.2	12.4
L38	52V45914	78.5	19.31	28.8	13
A59	52V45915	72	17.1	24.5	13.16
N7	52V45916	77	20.9	27.2	14
P51	52V45917	74.5	19.2	28.3	14.27
N8	52V45918	79.5	19.1	28.5	15
N9	47V0460	80	19.96	33.2	12.4
N10	47V0461	75	19.71	26.9	13.04
P52	47V0462	74	19.55	29.5	13.26
A60	47V0463	71	16.81	26.5	13.47
N11	47V0464	76	17.62	29.3	14.11
P53	47V0465	77.5	19.6	27	14.3
A61	47V0466	75	19.5	28.9	14.55
N12	47V0467	74	18.67	26.6	15.1
P54	47V0468	75.5	19.33	28	15.28
L39	47V0469	76	17.03	26	12.15
A62	47V0470	80	19.07	27.3	12.38
L40	47V0471	76.5	18.63	26.3	13.05
A63	47V0472	78	18.76	26.4	13.18
L41	47V0473	78	19.34	28.1	13.42
A64	47V0474	75	17.92	26.8	14
P55	52V45919	77	18.67	25.5	10.18
L42	52V45920	77	19.29	27	11.18
A65	52V45921	75.5	19.55	31	11.3
P56	52V45922	80.5	18.89	25.2	13.1
L43	52V45923	71.5	18.85	28.2	12.12
A66	52V45924	77	18.05	25.5	12.3
L44	52V45925	75	19.04	26.6	12.52
P57	52V45926	78	17.88	26.4	13.3
A67	52V45927	79	18.94	26	13.43
L45	52V45928	76	17.36	24.3	14.06
P58	52V45929	75	18.53	26.2	14.23
A68	52V45930	73	18.37	25.5	14.35
L46	52V45931	80	19.32	25.7	15
A69	47V0475	76.5	19.33	29.1	11.4
A70	47V0476	77	18.9	28.1	12.05
A71	47V0477	74.5	16.06	24.6	12.3
A72	47V0478	72.5	18.66	24.7	13
A73	47V0479	76	19.01	26.6	13.25
A74	47V0480	77.5	17.84	27.7	13.55
A75	47V0481	78	19.03	29.6	14.2
N13	52V45932	73	18.95	24.1	11.12
N14	52V45934	73.5	19.67	28.4	11.27
P59	52V45935	80	18.5	27.7	12.17
A76	52V45936	79.5	19.78	29	11.53
N15	52V45937	76	18.49	27.7	13.19
A77	52V45938	79.5	19.7	26.2	12.09
P60	52V45939	76.5	19.29	30	14
A78	52V45940	76	17.28	26.9	15.3
P61	52V45941	78.5	19	29.5	15.45
N16	52V45942	82	18.24	30.5	10.2
P62	52V45943	79	18.72	30.1	11
N17	52V45944	76	17.97	25.2	14
N18	52V45947	79	19.41	28.1	14.55
L47	47V0483	76	19.8	25.8	9.59
N19	47V0484	78	19.43	30.6	10.29
A79	47V0485	82	18.05	25.9	10.54
L48	47V0486	79	20.11	28.7	11.22
N20	47V0487	77	19.44	29.4	14.33
N21	52V45949	78	17.94	25.6	9.3
A80	52V45950	79.5	18.95	26.6	9.45
L49	52V45951	76.5	18.95	25.4	10.11
P63	52V45952	81	17.72	26.5	10.33
N22	52V45953	77	17.5	24.9	10.5
N23	52V45954	77	18.43	26.4	8.35
P64	52V45955	80	17.99	27.3	9
N24	52V45956	79	18.7	27.1	9.24
P65	52V45957	78	19.02	28.1	9.54
N25	47V0459	78	17.12	26.8	10.12
P66	52V45958	77	17.73	23.7	10.3
L50	47V0488	76	18.8	27.6	9.45
A81	47V0489	75.5	19.6	28.5	12.44
L51	47V0490	74	18.73	28.8	15.05
N26	52V45959	75.5	19.23	28	14.17
A82	52V45961	76	19.47	28.5	14.26
N27	54V81565	79.5	19.18	27.5	14.5
P67	52V45962	78	19.09	28.7	9.4
N28	52V45963	76	17.09	27.5	9.2
L52	52V45964	75.5	18.53	24.2	10.05
A83	52V45965	77	18.46	28	10.35
N29	52V45966	77	17.77	26.2	10.56
P68	52V45967	75	18.83	30.2	12.02
N30	52V54968	77.4	19.54	27.9	12.02
N31	52V54969	78	19.94	28	12.4
N32	52V54970	72	17.06	25.1	13.14
N33	52V54971	71	19.11	27.8	13.38
N34	54V81501	77	18.86	27.4	14.01
P69	54V81511	74	18.33	26.1	9.3
P70	51V0699	79.5	18.41	28.2	10.15
P71	51V0700	77	19.69	28.2	10.45
M1	54V81512	75.5	17.63	26.5	11.3
M2	47V0491	81	19.35	28.7	12.2
M3	54V81521	75.5	19.37	33.2	13.4
M4	47V0492	76	17.74	26.2	14.5
M5	54V81554	77	19.54	30.1	9.55
M6	54V81547	79	17.64	28.8	12.3
M7	47V0493	77	19.32	29.7	12.55
M8	47V0494	78	18.18	27.6	10.37
N35	47V0495	78.5	18.14	26.9	11.51
N36	47V0496	79	17.78	26.4	12.3
N37	47V0497	77	18.44	28.9	12.45
M9	47V0498	81	18.18	27.5	11.45
M10	47V0499	76	17.18	27.3	14
M11	47V0500	76.5	17.17	27.3	14.5
M12	54V81301	79.5	16.9	28.1	12.04
N38	54V81302	79.5	17.92	29.1	12.42
N39	54V81303	76	19.87	29.5	13.1
M13	54V81304	75.5	17.64	24.1	13.31
M14	52V45974	78	18.3	27.7	10.45
A84	52V45975	74.5	19.24	27.6	11.08
M15	52V45976	75	19.08	31.4	12.51
A85	52V45977	76	18.77	27.2	13.13
M16	52V45978	77	16.25	27.9	13.33
A86	52V45979	76	18.45	29.7	13.45
M17	52V45980	76	18.84	28.2	14.13
P72	52V45981	77.5	17.92	27	14.3
N40	54V81305	77	17.78	27.5	16.2
N41	54V81306	78.5	18.71	29.7	16.55
N42	54V81307	78	18.79	29.8	11
N43	54V81308	79	18.97	25.6	11.2
N44	54V81309	78	18.76	25.1	11.4
N45	54V81310	78	18.83	26.4	12.05
L53	52V45982	78	18.81	28.9	12
A87	52V45983	79.5	17.54	26.5	11.35
L54	47V0413	74.5	18.74	26.4	12.21
A88	52V45984	78	17.78	28.8	12.45
L55	52V45985	75.5	18.59	30.4	14.33
A89	52V45986	76	17.55	27.7	14.5
M18	54V81311	79	19.21	28.2	13.55
M19	47V0410	75	17.57	25.8	14.37
P73	54V81314	76.5	18.6	26.9	15.15
P74	54V81315	78	18.62	23.5	15.36
M20	52V45843	81	17.87	28.4	8.5
M21	54V81317	79	18.33	28.4	9.15
P75	54V81318	76.5	19.63	25.5	9.46
P76	52V45083	80	18.98	26.6	10.32
N46	54V81593	78	18.17	25.6	10.54
N47	54V81594	78	18.94	26.7	11.2
N48	54V81319	77.5	18.98	25.1	12
A90	52V45987	77	19.38	26.7	10.1
A91	52V45988	74	18.25	23.2	10.32
A92	52V45989	75	19.94	27.2	10.49
A93	52V45990	78	17.87	23.7	11.1
A94	52V45991	76.5	19.3	26.1	11.35
A95	52V45992	77	19.25	26	12.03
N49	52V45993	79.5	18.92	28	11.16
N50	47V0424	78.5	18.74	27.3	14.17
A96	54V81402	81	18.95	28.8	14.28
P77	54V81320	75	18.91	27.7	14.3
P78	54V81321	77.5	19.45	31.6	15.28
P79	54V81322	80	19.65	28.9	15.44
P80	54V81323	80	19.54	30.2	16.48
P81	54V81324	78	19.33	29.2	17.08
N51	54V81326	75	17.57	27	12
N52	54V81327	77	18.67	26.7	10.4
M22	54V81410	78	18.22	30.3	9.55
A97	54V81411	81	18.7	27.8	10.2
M23	54V81329	77	18.84	27.4	7.52
A98	54V81331	76.5	19.53	28.1	8.32
M24	47V0458	77	18.24	26.3	8.54
A99	47V0459	76.5	17.34	26.4	9.16
A100	54V81332	78.5	19.9	30.2	10.46
M25	54V81333	81	18.24	26.3	12.2
A101	54V81412	74	18.94	28.6	11.07
A102	54V81413	74	18.36	28.6	14.49
N53	54V81334	78	19.61	28.2	10.33
M26	54V81335	80	19.58	27	11.22
N54	54V81336	80.5	19.46	29.1	11.37
N55	52V45914	79.5	19.15	27.9	12.02
M27	54V81337	80	17.16	27.4	12.21
A103	54V81414	78.5	20.46	28.4	10.15
A104	54V81415	79	18.43	28	10.36
A105	54V81416	76.5	18.89	27.3	11.08
A106	47V0463	74	17.02	24	11.25
A107	54V81417	80	19.76	25.8	11.44
A108	54V81418	77.5	18.94	27.8	12.06
A109	54V81419	78	18.46	25.7	12.23
A110	54V81420	80	18.79	26	12.4
L56	54V81421	76.5	18.38	25	10.31
A111	54V81422	79	18.35	28.4	10.5
L57	47V0471	76.5	18.21	26.6	11.14
A112	54V81423	75	19.82	28.5	12.07
L58	54V81424	78	18.76	26.4	12.48
A113	54V81425	80	18.78	28.9	13.25
A114	54V81426	77	18.79	27.2	13.35
N56	54V81339	75	18.62	29.9	10.22
M28	54V81340	78	17.81	27.5	10.48
N57	54V81341	74	17.68	24.9	15.23
P82	54V81342	74.5	18.36	25.8	15.43
N58	54V81343	77.5	17.26	28.5	16.22
A115	54V81427	77.5	20	30.1	11.09
A116	54V81428	76	19	27.7	14
A117	54V81429	76.5	18.5	26.6	14.23
A118	47V0476	77.5	18.5	26.1	14.4
A119	54V81430	75	20	28.6	15.22
A120	54V81432	79	19.52	28.6	10.08
A121	54V81433	77	18.95	27.1	10.54
N59	54V81344	75	17.41	23.7	11.1
M29	54V81345	77.5	19.56	27.8	11.45
N60	54V81346	76	18.26	25.8	12.2
M30	52V45944	77	18.28	25.8	12.5
N61	54V81348	76	19.04	28.6	13.2
P83	54V81349	75	19.44	27.4	13.4
P84	54V81350	76.5	17.33	24.5	14.1
P85	54V81351	77	18.28	25.6	14.3
N62	54V81352	76	19.07	26.3	14.5
M31	54V81353	79	18.55	26.5	15.1
N63	54V81354	77	17.28	24.6	15.4
M32	54V81355	78	16.83	28.5	13.45
N64	54V81437	76	18.44	24.2	9.5
L59	54V81438	80	19.67	28.5	12.23
M33	54V81356	78.5	19.33	25.8	10.35
A122	54V81357	77	19.11	26.4	10.55
L60	54V81358	77.5	18.69	25.2	11.15
M34	54V81359	77.5	18.39	24.7	11.5
A123	54V81360	78	19.5	26	12.2
L61	54V81361	79.5	19.35	26.9	12.35
M35	54V81362	75	18.04	25.2	13.16
A124	54V81363	77.5	17.92	24.7	13.45
L62	54V81364	76	18.76	25.8	13.55
N65	54V81439	76.5	19.08	29	11.06
A125	54V81442	80	20.19	29.9	12.53
N66	54V81443	77	18.95	26.4	13.17
A126	54V81444	75	19.03	28.6	13.33
N67	54V81445	78	19.81	29.8	14
A127	54V81446	76.5	18.84	26.6	14.07
M36	54V81365	80	17.55	25.8	9.15
P86	54V81366	80.5	19.32	27.8	9.45
L63	54V81367	79	18.78	26.3	10
L64	54V81368	76	17.96	27.5	14.24
P87	54V81369	82	20.05	28.9	15.2
A128	54V81447	80	18.66	27.3	10
A129	54V81448	79	19.36	27.6	10.15
A130	47V0437	76	17.77	24.6	10.3
N68	54V81370	78	19.2	29.2	9.03
N69	54V81371	78	18.23	26.5	9.38
P88	54V81372	74.5	18.77	27.9	10.25
N70	54V81373	77	17.68	27.3	11
P89	54V81374	79.5	19.83	28.5	11.35
N71	54V81375	82.5	19.29	28.6	12.43
P90	54V81376	78	19.6	29.7	13.07
M37	54V81449	76.5	18.9	27.3	11
A131	54V81451	78.5	19.36	28.3	9.4
M38	54V81452	75.5	16.68	27.5	10.3
A132	47V0485	82	17.77	25.8	11.4
A133	54V81453	77	19.15	25.8	14.05
A134	54V81454	80	18.89	28.2	9.2
M39	54V81455	79.5	19.06	28.1	11.3
A135	54V81456	75	18.9	28.3	12.06
M40	54V81457	77.5	19.15	28.2	13.3
N72	54V81380	80	19.77	28	10
M41	54V81381	77	19.13	29.4	10.28
N73	54V81384	77.5	19.04	31.4	13.4
P91	54V81385	74	18.78	27.5	14.28
N74	54V81386	79.5	19.53	29.6	15.1
N75	54V81388	74	15.99	22.8	10.35
A136	54V81389	75	18.12	28.2	11
N76	54V81390	74	18.33	26.6	11.22
N77	54V81391	78.5	19.37	30.5	14.43
P41	47V0426	77.5	18.44	25.3	9.22
